# Supplementary material for: Gut Microbiomes of Endangered Przewalski’s Horse Populations in Short- and Long-Term Captivity: Implication for Species Reintroduction Based on the Soft-Release Strategy
Source: Front Microbiol. 2020 Mar 12;11:363. doi: 10.3389/fmicb.2020.00363 (PMC7081077; doi:10.3389/fmicb.2020.00363)
Supplement: TABLE S1 — Sequencing data corresponding to 16S from 23 fecal samples. [file Table_1.XLS]

## Sheet: 样本信息统计表
Sample\Info	Seq_num	Base_num	Mean_length	Min_length	Max_length
Semi-wild_1	54256	23807916	438.807	273	553
Semi-wild_2	32917	14331651	435.388	272	519
Semi-wild_3	29638	12974264	437.758	211	554
Semi-wild_4	40411	17665458	437.145	266	500
Semi-wild_5	73316	32117568	438.07	260	539
Semi-wild_6	26987	11808101	437.548	269	549
Semi-wild_7	46825	20463010	437.01	266	544
Semi-wild_8	84380	36798608	436.106	267	546
Semi-wild_9	73471	32455166	441.741	268	498
Semi-wild_10	35837	15819618	441.433	266	508
Semi-wild_11	41360	18168929	439.287	271	508
Captive_1	76370	33714055	441.457	271	543
Captive_2	47844	21034686	439.651	273	523
Captive_3	44875	19605319	436.887	255	538
Captive_4	48357	21153880	437.452	273	537
Captive_5	57779	25401201	439.627	270	506
Captive_6	70941	31071840	437.996	270	538
Captive_7	53491	23416499	437.765	254	532
Captive_8	43258	19002374	439.28	235	515
Captive_9	70651	31013122	438.962	241	517
Captive_10	60383	26576541	440.133	274	550
Captive_11	48716	21273185	436.678	266	513
Captive_12	45690	19993119	437.582	211	537
