# Supplementary material for: Gut Microbiomes of Endangered Przewalski’s Horse Populations in Short- and Long-Term Captivity: Implication for Species Reintroduction Based on the Soft-Release Strategy
Source: Front Microbiol. 2020 Mar 12;11:363. doi: 10.3389/fmicb.2020.00363 (PMC7081077; doi:10.3389/fmicb.2020.00363)
Supplement: TABLE S2 — Sequencing data of six metagenomic samples. [file Table_2.XLS]

## Sheet: 去宿主后数据统计表
Samples	Optimized reads	Optimized bases (bp)	Percent in raw reads (%)	Percent in raw bases (%)
Captive_3	87411184	13104166589	99.394	99.3371
Captive_5	83980872	12590039766	99.3438	99.2878
Captive_9	95022328	14243062665	99.3663	99.2946
Semi-wild_1	83705764	12547073451	98.6815	98.6124
Semi-wild_6	95966750	14384043944	98.1291	98.0544
Semi-wild_8	71510540	10722115498	99.4062	99.3648
